# Supplementary material for: Polysaccharide Hydrogels for the Protection of Dairy-Related Microorganisms in Adverse Environmental Conditions
Source: Molecules. 2021 Dec 10;26(24):7484. doi: 10.3390/molecules26247484 (PMC8704654; doi:10.3390/molecules26247484)
Supplement: Supplementary file 1 [file molecules-26-07484-s001.zip]

Archive with 1 entries (1 files):
- molecules-1482398-supplementary.pdf
